# Supplementary material for: Hepatitis E Virus in People Who Use Crack-Cocaine: A Cross-Sectional Study in a Remote Region of Northern Brazil
Source: Viruses. 2021 May 17;13(5):926. doi: 10.3390/v13050926 (PMC8156048; doi:10.3390/v13050926)
Supplement: Supplementary file 1 [file viruses-13-00926-s001.zip]

Archive with 1 entries (1 files):
- viruses-1166321-supplementary.pdf
